# Supplementary material for: NeuroSmog: Determining the Impact of Air Pollution on the Developing Brain: Project Protocol
Source: Int J Environ Res Public Health. 2021 Dec 28;19(1):310. doi: 10.3390/ijerph19010310 (PMC8744611; doi:10.3390/ijerph19010310)
Supplement: Supplementary file 1 [file ijerph-19-00310-s001.zip]

Archive with 3 entries (3 files):
- Supplementary File S1.pdf
- Supplementary File S2.pdf
- Supplementary Table S1.xlsx
