# Supplementary material for: NeuroSmog: Determining the Impact of Air Pollution on the Developing Brain: Project Protocol
Source: Int J Environ Res Public Health. 2021 Dec 28;19(1):310. doi: 10.3390/ijerph19010310 (PMC8744611; doi:10.3390/ijerph19010310)
Supplement: Supplementary file 1 [file ijerph-19-00310-s001.zip › Supplementary Table S1.xlsx]

## Sheet: variables
Type	Indicator	Id	Spatial scale	Data collection
Emissions	PM10 emission from transport sector	PM10 transport	7 grid sizes: ~4km x 4km to , 2km x 2km, 1km x 1km, 500m x 500m, 250m x 250m, 125m x 125m and 62.5m x 62.5m	2018-2019
Emissions	PM2.5 emission from transport sector	PM2.5 transport	7 grid sizes: ~4km x 4km to , 2km x 2km, 1km x 1km, 500m x 500m, 250m x 250m, 125m x 125m and 62.5m x 62.5m	2018-2019
Emissions	NO2/NOx emission from transport sector	NO2/NOx transport	7 grid sizes: ~4km x 4km to , 2km x 2km, 1km x 1km, 500m x 500m, 250m x 250m, 125m x 125m and 62.5m x 62.5m	2018-2019
Emissions	PM10 emission from residential combustion sector	PM10 residential	7 grid sizes: ~4km x 4km to , 2km x 2km, 1km x 1km, 500m x 500m, 250m x 250m, 125m x 125m and 62.5m x 62.5m	2018-2019
Emissions	PM2.5 emission from residential combustion sector	PM2.5 residentia	7 grid sizes: ~4km x 4km to , 2km x 2km, 1km x 1km, 500m x 500m, 250m x 250m, 125m x 125m and 62.5m x 62.5m	2018-2019
Emissions	NO2 emission from residential combustion sector	NO2 residential	7 grid sizes: ~4km x 4km to , 2km x 2km, 1km x 1km, 500m x 500m, 250m x 250m, 125m x 125m and 62.5m x 62.5m	2018-2019
Land use	Artificial surfaces	CLC 1	7 grid sizes: ~4km x 4km to , 2km x 2km, 1km x 1km, 500m x 500m, 250m x 250m, 125m x 125m and 62.5m x 62.5m	2006, 2012, 2018
Land use	Agricultural areas	CLC 2	7 grid sizes: ~4km x 4km to , 2km x 2km, 1km x 1km, 500m x 500m, 250m x 250m, 125m x 125m and 62.5m x 62.5m	2006, 2012, 2018
Land use	Forests and semi-natural areas	CLC 3	7 grid sizes: ~4km x 4km to , 2km x 2km, 1km x 1km, 500m x 500m, 250m x 250m, 125m x 125m and 62.5m x 62.5m	2006, 2012, 2018
Land use	Wetlands	CLC 4	7 grid sizes: ~4km x 4km to , 2km x 2km, 1km x 1km, 500m x 500m, 250m x 250m, 125m x 125m and 62.5m x 62.5m	2006, 2012, 2018
Land use	Water bodies	CLC 5	7 grid sizes: ~4km x 4km to , 2km x 2km, 1km x 1km, 500m x 500m, 250m x 250m, 125m x 125m and 62.5m x 62.5m	2006, 2012, 2018
Land use	Urban fabric	CLC 1.1	7 grid sizes: ~4km x 4km to , 2km x 2km, 1km x 1km, 500m x 500m, 250m x 250m, 125m x 125m and 62.5m x 62.5m	2006, 2012, 2018
Land use	Industrial, comercial and transport units	CLC 1.2	7 grid sizes: ~4km x 4km to , 2km x 2km, 1km x 1km, 500m x 500m, 250m x 250m, 125m x 125m and 62.5m x 62.5m	2006, 2012, 2018
Land use	Mine, dump and construction sites	CLC 1.3	7 grid sizes: ~4km x 4km to , 2km x 2km, 1km x 1km, 500m x 500m, 250m x 250m, 125m x 125m and 62.5m x 62.5m	2006, 2012, 2018
Land use	Artificial, non-agricultural vegetated areas	CLC 1.4	7 grid sizes: ~4km x 4km to , 2km x 2km, 1km x 1km, 500m x 500m, 250m x 250m, 125m x 125m and 62.5m x 62.5m	2006, 2012, 2018
Land use	Arable land	CLC 2.1	7 grid sizes: ~4km x 4km to , 2km x 2km, 1km x 1km, 500m x 500m, 250m x 250m, 125m x 125m and 62.5m x 62.5m	2006, 2012, 2018
Land use	Permanent crops	CLC 2.2	7 grid sizes: ~4km x 4km to , 2km x 2km, 1km x 1km, 500m x 500m, 250m x 250m, 125m x 125m and 62.5m x 62.5m	2006, 2012, 2018
Land use	Pastures	CLC 2.3	7 grid sizes: ~4km x 4km to , 2km x 2km, 1km x 1km, 500m x 500m, 250m x 250m, 125m x 125m and 62.5m x 62.5m	2006, 2012, 2018
Land use	Heterogeneous agricultural areas	CLC 2.4	7 grid sizes: ~4km x 4km to , 2km x 2km, 1km x 1km, 500m x 500m, 250m x 250m, 125m x 125m and 62.5m x 62.5m	2006, 2012, 2018
Land use	Forest	CLC 3.1	7 grid sizes: ~4km x 4km to , 2km x 2km, 1km x 1km, 500m x 500m, 250m x 250m, 125m x 125m and 62.5m x 62.5m	2006, 2012, 2018
Land use	Shrub and/or herbaceous vegetation associations	CLC 3.2	7 grid sizes: ~4km x 4km to , 2km x 2km, 1km x 1km, 500m x 500m, 250m x 250m, 125m x 125m and 62.5m x 62.5m	2006, 2012, 2018
Land use	Open spaces with little or no vegetation	CLC 3.3	7 grid sizes: ~4km x 4km to , 2km x 2km, 1km x 1km, 500m x 500m, 250m x 250m, 125m x 125m and 62.5m x 62.5m	2006, 2012, 2018
Land use	Inland wetlands	CLC 4.1	7 grid sizes: ~4km x 4km to , 2km x 2km, 1km x 1km, 500m x 500m, 250m x 250m, 125m x 125m and 62.5m x 62.5m	2006, 2012, 2018
Land use	Coastal wetlands	CLC 4.2	7 grid sizes: ~4km x 4km to , 2km x 2km, 1km x 1km, 500m x 500m, 250m x 250m, 125m x 125m and 62.5m x 62.5m	2006, 2012, 2018
Land use	Inland waters	CLC 5.1	7 grid sizes: ~4km x 4km to , 2km x 2km, 1km x 1km, 500m x 500m, 250m x 250m, 125m x 125m and 62.5m x 62.5m	2006, 2012, 2018
Land use	Marine waters	CLC 5.2	7 grid sizes: ~4km x 4km to , 2km x 2km, 1km x 1km, 500m x 500m, 250m x 250m, 125m x 125m and 62.5m x 62.5m	2006, 2012, 2018
Land use	Continuous urban fabric	CLC 1.1.1	7 grid sizes: ~4km x 4km to , 2km x 2km, 1km x 1km, 500m x 500m, 250m x 250m, 125m x 125m and 62.5m x 62.5m	2006, 2012, 2018
Land use	Discontinuous urban fabric	CLC 1.1.2	7 grid sizes: ~4km x 4km to , 2km x 2km, 1km x 1km, 500m x 500m, 250m x 250m, 125m x 125m and 62.5m x 62.5m	2006, 2012, 2018
Land use	Industrial or commercial units	CLC 1.2.1	7 grid sizes: ~4km x 4km to , 2km x 2km, 1km x 1km, 500m x 500m, 250m x 250m, 125m x 125m and 62.5m x 62.5m	2006, 2012, 2018
Land use	Road and rail networks and associated land	CLC 1.2.2	7 grid sizes: ~4km x 4km to , 2km x 2km, 1km x 1km, 500m x 500m, 250m x 250m, 125m x 125m and 62.5m x 62.5m	2006, 2012, 2018
Land use	Port areas	CLC 1.2.3	7 grid sizes: ~4km x 4km to , 2km x 2km, 1km x 1km, 500m x 500m, 250m x 250m, 125m x 125m and 62.5m x 62.5m	2006, 2012, 2018
Land use	Airports	CLC 1.2.4	7 grid sizes: ~4km x 4km to , 2km x 2km, 1km x 1km, 500m x 500m, 250m x 250m, 125m x 125m and 62.5m x 62.5m	2006, 2012, 2018
Land use	Mineral extraction sites	CLC 1.3.1	7 grid sizes: ~4km x 4km to , 2km x 2km, 1km x 1km, 500m x 500m, 250m x 250m, 125m x 125m and 62.5m x 62.5m	2006, 2012, 2018
Land use	Dump sites	CLC 1.3.2	7 grid sizes: ~4km x 4km to , 2km x 2km, 1km x 1km, 500m x 500m, 250m x 250m, 125m x 125m and 62.5m x 62.5m	2006, 2012, 2018
Land use	Construction sites	CLC 1.3.3	7 grid sizes: ~4km x 4km to , 2km x 2km, 1km x 1km, 500m x 500m, 250m x 250m, 125m x 125m and 62.5m x 62.5m	2006, 2012, 2018
Land use	Green urban areas	CLC 1.4.1	7 grid sizes: ~4km x 4km to , 2km x 2km, 1km x 1km, 500m x 500m, 250m x 250m, 125m x 125m and 62.5m x 62.5m	2006, 2012, 2018
Land use	Sport and leisure facilities	CLC 1.4.2	7 grid sizes: ~4km x 4km to , 2km x 2km, 1km x 1km, 500m x 500m, 250m x 250m, 125m x 125m and 62.5m x 62.5m	2006, 2012, 2018
Land use	Non-irrigated arable land	CLC 2.1.1	7 grid sizes: ~4km x 4km to , 2km x 2km, 1km x 1km, 500m x 500m, 250m x 250m, 125m x 125m and 62.5m x 62.5m	2006, 2012, 2018
Land use	Permanently irrigated land	CLC 2.1.2	7 grid sizes: ~4km x 4km to , 2km x 2km, 1km x 1km, 500m x 500m, 250m x 250m, 125m x 125m and 62.5m x 62.5m	2006, 2012, 2018
Land use	Rice fields	CLC 2.1.3	7 grid sizes: ~4km x 4km to , 2km x 2km, 1km x 1km, 500m x 500m, 250m x 250m, 125m x 125m and 62.5m x 62.5m	2006, 2012, 2018
Land use	Vineyards	CLC 2.2.1	7 grid sizes: ~4km x 4km to , 2km x 2km, 1km x 1km, 500m x 500m, 250m x 250m, 125m x 125m and 62.5m x 62.5m	2006, 2012, 2018
Land use	Fruit trees and berry plantations	CLC 2.2.2	7 grid sizes: ~4km x 4km to , 2km x 2km, 1km x 1km, 500m x 500m, 250m x 250m, 125m x 125m and 62.5m x 62.5m	2006, 2012, 2018
Land use	Olive groves	CLC 2.2.3	7 grid sizes: ~4km x 4km to , 2km x 2km, 1km x 1km, 500m x 500m, 250m x 250m, 125m x 125m and 62.5m x 62.5m	2006, 2012, 2018
Land use	Pastures	CLC 2.3.1	7 grid sizes: ~4km x 4km to , 2km x 2km, 1km x 1km, 500m x 500m, 250m x 250m, 125m x 125m and 62.5m x 62.5m	2006, 2012, 2018
Land use	Annual crops associated with permanent crops	CLC 2.4.1	7 grid sizes: ~4km x 4km to , 2km x 2km, 1km x 1km, 500m x 500m, 250m x 250m, 125m x 125m and 62.5m x 62.5m	2006, 2012, 2018
Land use	Complex cultivation patterns	CLC 2.4.2	7 grid sizes: ~4km x 4km to , 2km x 2km, 1km x 1km, 500m x 500m, 250m x 250m, 125m x 125m and 62.5m x 62.5m	2006, 2012, 2018
Land use	Land principally occupied by agriculture, with significant areas of natural vegetation	CLC 2.4.3	7 grid sizes: ~4km x 4km to , 2km x 2km, 1km x 1km, 500m x 500m, 250m x 250m, 125m x 125m and 62.5m x 62.5m	2006, 2012, 2018
Land use	Agro-forestry areas	CLC 2.4.4	7 grid sizes: ~4km x 4km to , 2km x 2km, 1km x 1km, 500m x 500m, 250m x 250m, 125m x 125m and 62.5m x 62.5m	2006, 2012, 2018
Land use	Broad-leaved forest	CLC 3.1.1	7 grid sizes: ~4km x 4km to , 2km x 2km, 1km x 1km, 500m x 500m, 250m x 250m, 125m x 125m and 62.5m x 62.5m	2006, 2012, 2018
Land use	Coniferous forest	CLC 3.1.2	7 grid sizes: ~4km x 4km to , 2km x 2km, 1km x 1km, 500m x 500m, 250m x 250m, 125m x 125m and 62.5m x 62.5m	2006, 2012, 2018
Land use	Mixed forest	CLC 3.1.3	7 grid sizes: ~4km x 4km to , 2km x 2km, 1km x 1km, 500m x 500m, 250m x 250m, 125m x 125m and 62.5m x 62.5m	2006, 2012, 2018
Land use	Natural grassland	CLC 3.2.1	7 grid sizes: ~4km x 4km to , 2km x 2km, 1km x 1km, 500m x 500m, 250m x 250m, 125m x 125m and 62.5m x 62.5m	2006, 2012, 2018
Land use	Moors and heathland	CLC 3.2.2	7 grid sizes: ~4km x 4km to , 2km x 2km, 1km x 1km, 500m x 500m, 250m x 250m, 125m x 125m and 62.5m x 62.5m	2006, 2012, 2018
Land use	Sclerophyllous vegetation	CLC 3.2.3	7 grid sizes: ~4km x 4km to , 2km x 2km, 1km x 1km, 500m x 500m, 250m x 250m, 125m x 125m and 62.5m x 62.5m	2006, 2012, 2018
Land use	Transitional woodland/shrub	CLC 3.2.4	7 grid sizes: ~4km x 4km to , 2km x 2km, 1km x 1km, 500m x 500m, 250m x 250m, 125m x 125m and 62.5m x 62.5m	2006, 2012, 2018
Land use	Beaches, dunes, sands	CLC 3.3.1	7 grid sizes: ~4km x 4km to , 2km x 2km, 1km x 1km, 500m x 500m, 250m x 250m, 125m x 125m and 62.5m x 62.5m	2006, 2012, 2018
Land use	Bare rock	CLC 3.3.2	7 grid sizes: ~4km x 4km to , 2km x 2km, 1km x 1km, 500m x 500m, 250m x 250m, 125m x 125m and 62.5m x 62.5m	2006, 2012, 2018
Land use	Sparsely vegetated areas	CLC 3.3.3	7 grid sizes: ~4km x 4km to , 2km x 2km, 1km x 1km, 500m x 500m, 250m x 250m, 125m x 125m and 62.5m x 62.5m	2006, 2012, 2018
Land use	Burnt areas	CLC 3.3.4	7 grid sizes: ~4km x 4km to , 2km x 2km, 1km x 1km, 500m x 500m, 250m x 250m, 125m x 125m and 62.5m x 62.5m	2006, 2012, 2018
Land use	Glaciers and perpetual snow	CLC 3.3.5	7 grid sizes: ~4km x 4km to , 2km x 2km, 1km x 1km, 500m x 500m, 250m x 250m, 125m x 125m and 62.5m x 62.5m	2006, 2012, 2018
Land use	Inland marshes	CLC 4.1.1	7 grid sizes: ~4km x 4km to , 2km x 2km, 1km x 1km, 500m x 500m, 250m x 250m, 125m x 125m and 62.5m x 62.5m	2006, 2012, 2018
Land use	Peatbogs	CLC 4.1.2	7 grid sizes: ~4km x 4km to , 2km x 2km, 1km x 1km, 500m x 500m, 250m x 250m, 125m x 125m and 62.5m x 62.5m	2006, 2012, 2018
Land use	Salt marshes	CLC 4.2.1	7 grid sizes: ~4km x 4km to , 2km x 2km, 1km x 1km, 500m x 500m, 250m x 250m, 125m x 125m and 62.5m x 62.5m	2006, 2012, 2018
Land use	Salines	CLC 4.2.2	7 grid sizes: ~4km x 4km to , 2km x 2km, 1km x 1km, 500m x 500m, 250m x 250m, 125m x 125m and 62.5m x 62.5m	2006, 2012, 2018
Land use	Intertidal flats	CLC 4.2.3	7 grid sizes: ~4km x 4km to , 2km x 2km, 1km x 1km, 500m x 500m, 250m x 250m, 125m x 125m and 62.5m x 62.5m	2006, 2012, 2018
Land use	Water courses	CLC 5.1.1	7 grid sizes: ~4km x 4km to , 2km x 2km, 1km x 1km, 500m x 500m, 250m x 250m, 125m x 125m and 62.5m x 62.5m	2006, 2012, 2018
Land use	Water bodies	CLC 5.1.2	7 grid sizes: ~4km x 4km to , 2km x 2km, 1km x 1km, 500m x 500m, 250m x 250m, 125m x 125m and 62.5m x 62.5m	2006, 2012, 2018
Land use	Coastal lagoons	CLC 5.2.1	7 grid sizes: ~4km x 4km to , 2km x 2km, 1km x 1km, 500m x 500m, 250m x 250m, 125m x 125m and 62.5m x 62.5m	2006, 2012, 2018
Land use	Estuaries	CLC 5.2.2	7 grid sizes: ~4km x 4km to , 2km x 2km, 1km x 1km, 500m x 500m, 250m x 250m, 125m x 125m and 62.5m x 62.5m	2006, 2012, 2018
Land use	Sea and ocean	CLC 5.2.3	7 grid sizes: ~4km x 4km to , 2km x 2km, 1km x 1km, 500m x 500m, 250m x 250m, 125m x 125m and 62.5m x 62.5m	2006, 2012, 2018
Road data	Roadway of highway road	SKJZ01	7 grid sizes: ~4km x 4km to , 2km x 2km, 1km x 1km, 500m x 500m, 250m x 250m, 125m x 125m and 62.5m x 62.5m	2019
Road data	Roadway of expressway	SKJZ02	7 grid sizes: ~4km x 4km to , 2km x 2km, 1km x 1km, 500m x 500m, 250m x 250m, 125m x 125m and 62.5m x 62.5m	2019
Road data	Roadway of the main high-speed road	SKJZ03	7 grid sizes: ~4km x 4km to , 2km x 2km, 1km x 1km, 500m x 500m, 250m x 250m, 125m x 125m and 62.5m x 62.5m	2019
Road data	Roadway of the main road	SKJZ04	7 grid sizes: ~4km x 4km to , 2km x 2km, 1km x 1km, 500m x 500m, 250m x 250m, 125m x 125m and 62.5m x 62.5m	2019
Road data	Roadway of collective road	SKJZ05	7 grid sizes: ~4km x 4km to , 2km x 2km, 1km x 1km, 500m x 500m, 250m x 250m, 125m x 125m and 62.5m x 62.5m	2019
Road data	Roadway of local road	SKJZ06	7 grid sizes: ~4km x 4km to , 2km x 2km, 1km x 1km, 500m x 500m, 250m x 250m, 125m x 125m and 62.5m x 62.5m	2019
Road data	Roadway ot local driveway	SKJZ07	7 grid sizes: ~4km x 4km to , 2km x 2km, 1km x 1km, 500m x 500m, 250m x 250m, 125m x 125m and 62.5m x 62.5m	2019
Road data	Roadway of the other road	SKJZ08	7 grid sizes: ~4km x 4km to , 2km x 2km, 1km x 1km, 500m x 500m, 250m x 250m, 125m x 125m and 62.5m x 62.5m	2019
Air quality	Estimated PM10 concentration from the atmospheric dispersion modelling	PM10	~4km x 4km	2007, 2012, 2018
Air quality	Estimated PM25 concentration from the atmospheric dispersion modelling	PM25	~4km x 4km	2007, 2012, 2018
Air quality	Estimated NO2 concentration from the atmospheric dispersion modelling	NO2	~4km x 4km	2007, 2012, 2018
Meteorological con_x0002_ditions	Temperature	Temperature	~4km x 4km	2006-2019
Meteorological con_x0002_ditions	Wind speed and direction	Wind	~4km x 4km	2006-2019
Meteorological con_x0002_ditions	Precipitation	Precipitation	~4km x 4km	2006-2019
Meteorological con_x0002_ditions	Relative humidity	Humidity	~4km x 4km	2006-2019
Meteorological con_x0002_ditions	Atmospheric pressure	Pressure	~4km x 4km	2006-2019
Other	Population density	Population	7 grid sizes: ~4km x 4km to , 2km x 2km, 1km x 1km, 500m x 500m, 250m x 250m, 125m x 125m and 62.5m x 62.5m	2006-2019
